# Supplementary material for: Electrical Transport Properties of PbS Quantum Dot/Graphene Heterostructures
Source: Nanomaterials (Basel). 2024 Oct 16;14(20):1656. doi: 10.3390/nano14201656 (PMC11510120; doi:10.3390/nano14201656)
Supplement: Supplementary file 1 [file nanomaterials-14-01656-s001.zip]

Archive with 1 entries (1 files):
- nanomaterials-3195314-supplementary.pdf
